# Supplementary material for: Oncologic Outcomes of Laparoscopic Radical Hysterectomy Using the No-Look No-Touch Technique for Early Stage Cervical Cancer: A Propensity Score-Adjusted Analysis
Source: Cancers (Basel). 2021 Dec 3;13(23):6097. doi: 10.3390/cancers13236097 (PMC8657300; doi:10.3390/cancers13236097)
Supplement: Supplementary file 1 [file cancers-13-06097-s001.zip]

Archive with 1 entries (1 files):
- cancers-1425712-supplementary.pdf
